# Supplementary material for: The Association Between Genetics and Response to Treatment with Biologics in Patients with Psoriasis
Source: Int J Mol Sci. 2025 Sep 16;26(18):8998. doi: 10.3390/ijms26188998 (PMC12469637; doi:10.3390/ijms26188998)
Supplement: Supplementary file 1 [file ijms-26-08998-s001.zip]

Archive with 1 entries (1 files):
- ijms-3816873-supplementary.pdf
